# Supplementary material for: Effect of discontinuous fair-share emissions allocations immediately based on equity
Source: Nat Commun. 2025 Sep 3;16:8020. doi: 10.1038/s41467-025-62947-9 (PMC12408840; doi:10.1038/s41467-025-62947-9)
Supplement: Supplementary file 3 — Supplementary Data 1 [file 41467_2025_62947_MOESM3_ESM.zip]

Archive with 152 entries (152 files):
- Index/Document.iwa
- Index/ViewState.iwa
- Index/CalculationEngine-905197.iwa
- Index/Tables/Tile-905023.iwa
- Index/Tables/DataList-905024.iwa
- Index/Tables/DataList-905025.iwa
- Index/Tables/DataList-905026.iwa
- Index/Tables/DataList-905027.iwa
- Index/Tables/DataList-905028.iwa
- Index/Tables/DataList-905029.iwa
- Index/Tables/DataList-905030.iwa
- Index/Tables/DataList-905031.iwa
- Index/Tables/DataList-905032.iwa
- Index/Tables/DataList-905033.iwa
- Index/Tables/DataList-905034.iwa
- Index/Tables/Tile-905051.iwa
- Index/Tables/Tile-905052.iwa
- Index/Tables/Tile-905053.iwa
- Index/Tables/Tile-905054.iwa
- Index/Tables/Tile-905055.iwa
- Index/Tables/Tile-905056.iwa
- Index/Tables/Tile-905057.iwa
- Index/Tables/Tile-905058.iwa
- Index/Tables/Tile-905059.iwa
- Index/Tables/Tile-905060.iwa
- Index/Tables/Tile-905061.iwa
- Index/Tables/Tile-905062.iwa
- Index/Tables/Tile-905063.iwa
- Index/Tables/Tile-905064.iwa
- Index/Tables/Tile-905065.iwa
- Index/Tables/Tile-905066.iwa
- Index/Tables/Tile-905067.iwa
- Index/Tables/Tile-905068.iwa
- Index/Tables/Tile-905069.iwa
- Index/Tables/Tile-905070.iwa
- Index/Tables/Tile-905071.iwa
- Index/Tables/Tile-905072.iwa
- Index/Tables/Tile-905073.iwa
- Index/Tables/Tile-905074.iwa
- Index/Tables/Tile-905075.iwa
- Index/Tables/Tile-905076.iwa
- Index/Tables/Tile-905077.iwa
- Index/Tables/Tile-905078.iwa
- Index/Tables/Tile-905079.iwa
- Index/Tables/Tile-905080.iwa
- Index/Tables/Tile-905081.iwa
- Index/Tables/Tile-905082.iwa
- Index/Tables/Tile-905083.iwa
- Index/Tables/Tile-905084.iwa
- Index/Tables/Tile-905085.iwa
- Index/Tables/Tile-905086.iwa
- Index/Tables/Tile-905087.iwa
- Index/Tables/Tile-905088.iwa
- Index/Tables/Tile-905089.iwa
- Index/Tables/Tile-905090.iwa
- Index/Tables/Tile-905091.iwa
- Index/Tables/Tile-905092.iwa
- Index/Tables/Tile-905093.iwa
- Index/Tables/Tile-905094.iwa
- Index/Tables/Tile-905095.iwa
- Index/Tables/Tile-905096.iwa
- Index/Tables/Tile-905097.iwa
- Index/Tables/Tile-905098.iwa
- Index/Tables/Tile-905099.iwa
- Index/Tables/Tile-905100.iwa
- Index/Tables/Tile-905101.iwa
- Index/Tables/Tile-905102.iwa
- Index/Tables/Tile-905103.iwa
- Index/Tables/Tile-905104.iwa
- Index/Tables/Tile-905105.iwa
- Index/Tables/Tile-905106.iwa
- Index/Tables/Tile-905107.iwa
- Index/Tables/Tile-905108.iwa
- Index/Tables/Tile-905109.iwa
- Index/Tables/Tile-905110.iwa
- Index/Tables/Tile-905111.iwa
- Index/Tables/Tile-905112.iwa
- Index/Tables/Tile-905113.iwa
- Index/Tables/Tile-905114.iwa
- Index/Tables/Tile-905115.iwa
- Index/Tables/Tile-905116.iwa
- Index/Tables/Tile-905117.iwa
- Index/Tables/Tile-905118.iwa
- Index/Tables/Tile-905119.iwa
- Index/Tables/Tile-905120.iwa
- Index/Tables/Tile-905121.iwa
- Index/Tables/Tile-905122.iwa
- Index/Tables/Tile-905123.iwa
- Index/Tables/Tile-905124.iwa
- Index/Tables/Tile-905125.iwa
- Index/Tables/Tile-905126.iwa
- Index/Tables/Tile-905127.iwa
- Index/Tables/Tile-905128.iwa
- Index/Tables/Tile-905129.iwa
- Index/Tables/Tile-905130.iwa
- Index/Tables/Tile-905131.iwa
- Index/Tables/Tile-905132.iwa
- Index/Tables/Tile-905133.iwa
- Index/Tables/Tile-905134.iwa
- Index/Tables/Tile-905135.iwa
- Index/Tables/Tile-905136.iwa
- Index/Tables/Tile-905137.iwa
- Index/Tables/Tile-905138.iwa
- Index/Tables/Tile-905139.iwa
- Index/Tables/Tile-905140.iwa
- Index/Tables/Tile-905141.iwa
- Index/Tables/Tile-905142.iwa
- Index/Tables/Tile-905143.iwa
- Index/Tables/Tile-905144.iwa
- Index/Tables/Tile-905145.iwa
- Index/Tables/Tile-905146.iwa
- Index/Tables/Tile-905147.iwa
- Index/Tables/Tile-905148.iwa
- Index/Tables/Tile-905149.iwa
- Index/Tables/Tile-905150.iwa
- Index/Tables/Tile-905151.iwa
- Index/Tables/Tile-905152.iwa
- Index/Tables/Tile-905153.iwa
- Index/Tables/Tile-905154.iwa
- Index/Tables/Tile-905155.iwa
- Index/Tables/Tile-905156.iwa
- Index/Tables/Tile-905157.iwa
- Index/Tables/Tile-905158.iwa
- Index/Tables/Tile-905159.iwa
- Index/Tables/Tile-905184.iwa
- Index/Tables/DataList-905185.iwa
- Index/Tables/DataList-905186.iwa
- Index/Tables/DataList-905187.iwa
- Index/Tables/DataList-905188.iwa
- Index/Tables/DataList-905189.iwa
- Index/Tables/DataList-905190.iwa
- Index/Tables/DataList-905191.iwa
- Index/Tables/DataList-905192.iwa
- Index/Tables/DataList-905193.iwa
- Index/Tables/DataList-905194.iwa
- Index/Tables/DataList-905195.iwa
- Index/Tables/HeaderStorageBucket-905223.iwa
- Index/Tables/HeaderStorageBucket-905224.iwa
- Index/Tables/DataList-905225.iwa
- Index/Tables/HeaderStorageBucket-905234.iwa
- Index/Tables/HeaderStorageBucket-905235.iwa
- Index/Tables/DataList-905236.iwa
- Index/DocumentStylesheet.iwa
- Index/AnnotationAuthorStorage-905196.iwa
- Index/DocumentMetadata.iwa
- Index/Metadata.iwa
- Metadata/Properties.plist
- Metadata/DocumentIdentifier
- Metadata/BuildVersionHistory.plist
- preview.jpg
- preview-micro.jpg
- preview-web.jpg
