# Supplementary material for: Effect of discontinuous fair-share emissions allocations immediately based on equity
Source: Nat Commun. 2025 Sep 3;16:8020. doi: 10.1038/s41467-025-62947-9 (PMC12408840; doi:10.1038/s41467-025-62947-9)
Supplement: Supplementary file 3 — Supplementary Data 1 [file 41467_2025_62947_MOESM3_ESM.zip › Metadata/DocumentIdentifier]

A5E20F38-DB90-4178-8083-2C270DBDA27A
