# Supplementary material for: Effect of discontinuous fair-share emissions allocations immediately based on equity
Source: Nat Commun. 2025 Sep 3;16:8020. doi: 10.1038/s41467-025-62947-9 (PMC12408840; doi:10.1038/s41467-025-62947-9)
Supplement: Supplementary file 3 — Supplementary Data 1 [file 41467_2025_62947_MOESM3_ESM.zip › Metadata/BuildVersionHistory.plist]

<?xml version="1.0" encoding="UTF-8"?>
<!DOCTYPE plist PUBLIC "-//Apple//DTD PLIST 1.0//EN" "http://www.apple.com/DTDs/PropertyList-1.0.dtd">
<plist version="1.0">
<array>
	<string>csv</string>
	<string>M14.4-7043.0.93-4</string>
</array>
</plist>
